# Supplementary material for: Phylogenetics and Evolutionary Dynamics of Yunnan Acrididae Grasshoppers Inferred from 17 New Mitochondrial Genomes
Source: Insects. 2025 Feb 3;16(2):151. doi: 10.3390/insects16020151 (PMC11856961; doi:10.3390/insects16020151)
Supplement: Supplementary file 1 [file insects-16-00151-s001.zip]

Archive with 1 entries (1 files):
- insects-3441094-supplementary.xls
