# Supplementary material for: Phylogenetics and Evolutionary Dynamics of Yunnan Acrididae Grasshoppers Inferred from 17 New Mitochondrial Genomes
Source: Insects. 2025 Feb 3;16(2):151. doi: 10.3390/insects16020151 (PMC11856961; doi:10.3390/insects16020151)
Supplement: Supplementary file 1 [file insects-16-00151-s001.zip › insects-3441094-supplementary.xls]

Name	% GC	Accession	Organism	Sequence Length
Acrida cinerea	23.90%	NC_014887.1	Acrida cinerea	15599
Aiolopus thalassinus	24.80%	NC_034674.1	Aiolopus thalassinus	15753
Alulacris shilinensis	25.90%	MW810985.1	Alulacris shilinensis	16950
Bannacris_punctonotus	26.20%	OQ270617.1	Bannacris punctonotus	15582
Caryanda elegans	25.10%	NC_036750.1	Caryanda elegans	15459
Ceracris fasciata fasciata	25.30%	NC_043956.1	Ceracris fasciata fasciata	15569
Ceracris nigricornis nigricornis	24.80%	MF997464.1	Ceracris nigricornis nigricornis	15598
Chondracris rosea	26.20%	NC_019993.1	Chondracris rosea	15646
Choroedocus capensis	26.50%	NC_041116.1	Choroedocus capensis	16293
Choroedocus violaceipes	26.80%	NC_034673.1	Choroedocus violaceipes	15694
Chorthippus nemus	24.90%	MK903589.2	Chorthippus nemus	15622
Conophymacris_conicerca	25.90%	OQ270616.1	Conophymacris conicerca	15614
Coptacra_tonkinensis	24.60%		Coptacra tonkinensis	15779
Curvipennis wixiensis	24.90%	NC_031397.1	Curvipennis wixiensis	15528
Cyrtacanthacris tatarica	28.10%	MG993444.1	Cyrtacanthacris tatarica	15179
Dnopherula yuanmowensis	25.10%	NC_039408.1	Dnopherula yuanmowensis	15629
Epistaurus_aberrans	25.50%	OQ270627.1	Epistaurus aberrans	15758
Eucoptacra_binghami	27.30%	OQ270618.1	Eucoptacra binghami	15684
Eyprepocnemis_yunnanensis	27.40%	OQ270615.1	Eyprepocnemis yunnanensis	15919
Gastrimargus marmoratus	24.80%	NC_011114.1	Gastrimargus marmoratus	15924
Gesonula punctifrons	23.80%	PP157623.1	Gesonula punctifrons	16312
Gonista bicolor	23.70%	NC_029205.1	Gonista bicolor	15618
Heteropternis respondens	24.30%	NC_046537.1	Heteropternis respondens	16265
Heteropternis_rufipes	25.10%		Heteropternis rufipes	15943
Hieroglyphus annulicornis	26.20%	MK903564.2	Hieroglyphus annulicornis	15444
Lemba_yunnana	25.30%	OQ270624.1	Lemba yunnana	15461
Locusta migratoria manilensis	24.70%	NC_014891.1	Locusta migratoria manilensis	15895
Locusta migratoria migratorioides	24.70%	NC_001712.1	Locusta migratoria migratorioides	15722
Longchuanacris curvifurcula	24.60%	MF989227.1	Longchuanacris curvifurcula	15450
Longchuanacris_macrofurculus	24.80%	OQ270623.1	Longchuanacris macrofurculus	15455
Meltripata_chloronema	26.50%		Meltripata chloronema	15909
Menglacris maculata	26.00%	MK903568.1	Menglacris maculata	15602
NC_018542	24.80%	NC_018542.1	Alulatettix yunnanensis	15104
NC_046540	27.80%	NC_046540.1	Ergatettix dorsifera	15326
NC_046541	27.10%	NC_046541.1	Euparatettix bimaculatus	15221
Oedaleus abruptus	24.20%	NC_046538.1	Oedaleus abruptus	16251
Oedaleus manjius	24.20%	NC_052734.1	Oedaleus manjius	15590
Oxya agavisa	24.20%	NC_045883.1	Oxya agavisa	15552
Oxya japonica	24.60%	NC_043773.1	Oxya japonica	15427
Oxytauchira brachyptera	24.10%	MT916721.1	Oxytauchira brachyptera	16402
Oxytauchira flange	24.30%	NC_053745.1	Oxytauchira flange	16250
Oxytauchira ruficornis	24.10%	NC_080529.1	Oxytauchira ruficornis	15450
Oxytauchira_aurora	24.80%		Racilia aurora	15463
Phlaeoba antennata	24.40%	NC_061318.1	Phlaeoba antennata	15640
Phlaeoba infumata	25.90%	NC_031506.1	Phlaeoba infumata	15642
Phlaeoba tenebrosa	26.20%	NC_029150.1	Phlaeoba tenebrosa	15648
Pseudoptygonotus_prominemarginis	24.20%		Pseudoptygonotus prominemarginis	15403
Pseudoxya diminuta	24.10%	NC_025765.1	Pseudoxya diminuta	15541
Pternoscirta_sauteri	24.60%	OQ270621.1	Pternoscirta sauteri	15745
Ranacris jinpingensis	26.30%	OQ282992.1	Ranacris jinpingensis	15615
Schistocerca gregaria	26.70%	NC_064683.1	Schistocerca gregaria	15614
Shirakiacris yunkweiensis	27.50%	NC_046531.1	Shirakiacris yunkweiensis	15655
Sinophlaeoba bannaensis	26.80%	MK903584.1	Sinophlaeoba bannaensis	15606
Spathosternum prasiniferum prasiniferum	25.90%	NC_046532.1	Spathosternum prasiniferum prasiniferum	15596
Spathosternum_prasiniferum_yunnanensis	26.20%		Spathosternum prasiniferum yunnanensis	15615
Sphingonotus menglaensis	25.20%	NC_046550.1	Sphingonotus menglaensis	15948
Stenocatantops splendens	27.20%	MT916715.1	Stenocatantops splendens	15657
Tonkinacris sinensis	24.20%	NC_032716.1	Tonkinacris sinensis	15627
Traulia minuta	25.50%	NC_036063.1	Traulia minuta	15636
Traulia szetschuanensis	25.50%	NC_013826.1	Traulia szetschuanensis	15768
Trilophidia annulata	25.00%	NC_027179.1	Trilophidia annulata	15775
Xenocatantops brachycerus	26.10%	KC542806.1	Xenocatantops brachycerus	15605
Xenocatantops_humilis	27.10%	OQ205194.1	Xenocatantops humilis	15555
Xiangelilacris zhongdianensis	25.40%	NC_046533.1	Xiangelilacris zhongdianensis	15507
Yunnanacris wenshanensis	26.10%	KX296781.1	Yunnanacris wenshanensis	15550
Yunnanacris yunnaneus	24.90%	NC_030586.1	Yunnanacris yunnaneus	15475
